# Supplementary material for: QSAR Modeling and Biological Testing of Some 15-LOX Inhibitors in a Series of Homo- and Heterocyclic Compounds
Source: Molecules. 2024 Nov 23;29(23):5540. doi: 10.3390/molecules29235540 (PMC11643787; doi:10.3390/molecules29235540)
Supplement: Supplementary file 1 [file molecules-29-05540-s001.zip]

Archive with 1 entries (1 files):
- molecules-3314941-supplementary.pdf
